# Supplementary material for: Investigating the Immunomodulatory Potential of Dental Pulp Stem Cell Cultured on Decellularized Bladder Hydrogel towards Macrophage Response In Vitro
Source: Gels. 2022 Mar 18;8(3):187. doi: 10.3390/gels8030187 (PMC8954673; doi:10.3390/gels8030187)
Supplement: Supplementary file 1 [file gels-08-00187-s001.zip]

Archive with 1 entries (1 files):
- gels-1629662-supplementary.pdf
